# Supplementary material for: Haplotype resolved chromosome level genome assembly of Citrus australis reveals disease resistance and other citrus specific genes
Source: Hortic Res. 2023 Apr 3;10(5):uhad058. doi: 10.1093/hr/uhad058 (PMC10199705; doi:10.1093/hr/uhad058)
Supplement: Web_Material_uhad058 [file web_material_uhad058.zip]

Archive with 1 entries (1 files):
- C. australis_Supplementary revised.DOC
